# Supplementary material for: Implications of “Too Good to Be True” for Replication, Theoretical Claims, and Experimental Design: An Example Using Prominent Studies of Racial Bias
Source: Front Psychol. 2016 Sep 22;7:1382. doi: 10.3389/fpsyg.2016.01382 (PMC5031767; doi:10.3389/fpsyg.2016.01382)
Supplement: Supplementary file 1 [file DataSheet1.ZIP]

Archive with 12 entries (9 files):
- Simulations/
- Simulations/.DS_Store
- __MACOSX/
- __MACOSX/Simulations/
- __MACOSX/Simulations/._.DS_Store
- Simulations/.Rapp.history
- Simulations/Study1Figure2.R
- __MACOSX/Simulations/._Study1Figure2.R
- Simulations/Study1VaryN.R
- __MACOSX/Simulations/._Study1VaryN.R
- Simulations/Study5VaryN.R
- __MACOSX/Simulations/._Study5VaryN.R
