# Supplementary material for: Implications of “Too Good to Be True” for Replication, Theoretical Claims, and Experimental Design: An Example Using Prominent Studies of Racial Bias
Source: Front Psychol. 2016 Sep 22;7:1382. doi: 10.3389/fpsyg.2016.01382 (PMC5031767; doi:10.3389/fpsyg.2016.01382)
Supplement: Supplementary file 1 [file DataSheet1.ZIP › Simulations/Study1Figure2.R]

rm(list=ls(all=TRUE))  # clear all variables
# Programmed by Greg Francis (gfrancis@purdue.edu) September 2014
library(mvtnorm) 

# Study 1 Eberhardt et al. 2004

# Revised by Greg Francis July 2016 to print out means from 10 example simulated experiments

# define properties of experiments 
# 
n1=13 # White 
n2=12 # None 
n3=14 # Black

cat("ExpRep#\tAllSuccessful?\tWhiteRelevant\tNonRelevant\tBlackRelevant\tWhiteIrrelevant\tNonIrrelevant\tBlackIrrelevant\n")

# Means and SDs from the original data set
# White-relevant, white-irrelevant, None-relevant, None-irrelevant, Black-relevant, black-irrelevant
SampleMean = c(26.9112, 24.1444, 22.9786, 23.2227, 18.3012, 22.7409) 
SampleSD = c(4.514871307, 4.757164353, 4.570882081, 4.571574901, 4.810648902, 4.684555048)

# Relevant-Irrelevant correlations (see spreadsheet in Francis (2015) for calculations)
rWhite = 0.581859245  
rNone = 0.4  # does not matter because not used for any tests
rBlack = 0.301557652

# Correlation matrices
firstSigmaWhite <- matrix(c(1, rWhite, rWhite, 1), ncol=2)
firstSigmaNone <- matrix(c(1, rNone, rNone, 1), ncol=2)
firstSigmaBlack <- matrix(c(1, rBlack, rBlack, 1), ncol=2)

# Number of simulated experiments
numRepeats =100000

numSuccess= 0
NS1=0
NS2=0
NS3=0
NS4=0
NS5=0
NS6=0
NS7=0

for(rep in c(1: numRepeats)){

	# create a sample of appropriately correlated z-scores
	WhiteAll = rmvnorm(n1, mean=c(0,0), sigma = firstSigmaWhite, method = "svd")
	NoneAll = rmvnorm(n2, mean=c(0,0), sigma = firstSigmaNone, method = "svd")
	BlackAll = rmvnorm(n3, mean=c(0,0), sigma = firstSigmaBlack, method = "svd")
  
  	# Convert z-scores to raw scores with appropriate means and SDs
	WhiteRelevant <- WhiteAll[1:n1, 1]* SampleSD[1]+ SampleMean[1]
	WhiteIrrelevant <- WhiteAll[1:n1, 2]* SampleSD[2]+ SampleMean[2]

	NoneRelevant <- NoneAll[1:n2, 1]* SampleSD[3]+ SampleMean[3]
	NoneIrrelevant <- NoneAll[1:n2, 2]* SampleSD[4]+ SampleMean[4]

	BlackRelevant <- BlackAll[1:n3, 1]* SampleSD[5]+ SampleMean[5]
	BlackIrrelevant <- BlackAll[1:n3, 2]* SampleSD[6]+ SampleMean[6]

	# Independent t-tests	
	# Black vs. white primes, relevant objects
	test1 <- t.test(WhiteRelevant, BlackRelevant)
	pvalue1 <- test1$p.value

	# Black vs. none primes, relevant objects
	test2 <- t.test(NoneRelevant, BlackRelevant)
	pvalue2 <- test2$p.value

	# White vs. none primes, relevant objects
	test3 <- t.test(NoneRelevant, WhiteRelevant)
	pvalue3 <- test3$p.value

	# Black vs. none primes, irelevant objects (predicted null)
	test4 <- t.test(NoneIrrelevant, BlackIrrelevant)
	pvalue4 <- test4$p.value
	
	# White vs. none primes, irelevant objects (predicted null)
	test5 <- t.test(NoneIrrelevant, WhiteIrrelevant)
	pvalue5 <- test5$p.value
  
	# Dependent t-tests
	# Black relevant vs. irrelevant
	test6 <- t.test(BlackRelevant, BlackIrrelevant, paired=TRUE)
	pvalue6 <- test6$p.value

	#White relevant vs. irrelevant
	test7 <- t.test(WhiteRelevant, WhiteIrrelevant, paired=TRUE)
	pvalue7 <- test7$p.value    			
												
	thisSuccess=0												
	if (pvalue1<=0.05 && pvalue2<=0.05 && pvalue3<=0.05 && pvalue4>0.05 && pvalue5>0.05 && pvalue6<=0.05 && pvalue7<=0.05)	{
		numSuccess = numSuccess + 1
		thisSuccess=1
		}
		
	if (pvalue1<=0.05){NS1=NS1+1}
	if (pvalue2 <=0.05){NS2=NS2+1}
	if (pvalue3<=0.05){NS3=NS3+1}
	if (pvalue4>0.05){NS4=NS4+1}
	if (pvalue5>0.05){NS5=NS5+1}
	if (pvalue6<=0.05){NS6=NS6+1}
	if (pvalue7<=0.05){NS7=NS7+1}


	if(rep<11){cat(rep, thisSuccess, mean(WhiteRelevant), mean(NoneRelevant), mean(BlackRelevant), mean(WhiteIrrelevant),  mean(NoneIrrelevant),  mean(BlackIrrelevant), "\n", sep="\t")	}		
	
	if(rep%%10000==0){cat("rep ", rep,"\n")}		


}  #End current experiment

cat("------\nSuccess rates for various tests:\nAll", numSuccess/numRepeats, "\n")
cat("Test 1 ", NS1/numRepeats,"\n")
cat("Test 2 ", NS2/numRepeats,"\n")
cat("Test 3 ", NS3/numRepeats,"\n")
cat("Test 4 ", NS4/numRepeats,"\n")
cat("Test 5 ", NS5/numRepeats,"\n")
cat("Test 6 ", NS6/numRepeats,"\n")
cat("Test 7 ", NS7/numRepeats,"\n")
