# Supplementary material for: Implications of “Too Good to Be True” for Replication, Theoretical Claims, and Experimental Design: An Example Using Prominent Studies of Racial Bias
Source: Front Psychol. 2016 Sep 22;7:1382. doi: 10.3389/fpsyg.2016.01382 (PMC5031767; doi:10.3389/fpsyg.2016.01382)
Supplement: Supplementary file 1 [file DataSheet1.ZIP › Simulations/Study1VaryN.R]

rm(list=ls(all=TRUE))  # clear all variables
# Programmed by Greg Francis (gfrancis@purdue.edu) September 2014
library(mvtnorm) 

# Study 1 Eberhardt et al. 2004

# Revised by Greg Francis April 2016 to explore the effect of varying the sample sizes.

# define properties of experiments 
# 
n1=13 # White 
n2=12 # None 
n3=14 # Black

cat("n\tP(all)\tP(BvW-R)\tP(BvN-R)\tP(WvN-R)\tP(BvN-I,null)\tP(WvN-I,null)\tP(B-RvI)\tP(W-RvI)\n")

# White-relevant, white-irrelevant, None-relevant, None-irrelevant, Black-relevant, black-irrelevant
SampleMean = c(26.9112, 24.1444, 22.9786, 23.2227, 18.3012, 22.7409) 
SampleSD = c(4.514871307, 4.757164353, 4.570882081, 4.571574901, 4.810648902, 4.684555048)

# Pre-post correlations (see spreadsheet for calculations)
rWhite = 0.581859245  
rNone = 0.4  # does not matter because not used for any tests
rBlack = 0.301557652

# Correlation matrices
firstSigmaWhite <- matrix(c(1, rWhite, rWhite, 1), ncol=2)
firstSigmaNone <- matrix(c(1, rNone, rNone, 1), ncol=2)
firstSigmaBlack <- matrix(c(1, rBlack, rBlack, 1), ncol=2)

for(thisn in 5*c(1:80)){
	n1=thisn
	n2=thisn
	n3=thisn
	
	# repeat experiments to estimate power
	numRepeats =10000

	numSuccess= 0
	NS1=0
	NS2=0
	NS3=0
	NS4=0
	NS5=0
	NS6=0
	NS7=0

	for(rep in c(1: numRepeats)){

		# create a sample of appropriately correlated z-scores
		WhiteAll = rmvnorm((n1), mean=c(0,0), sigma = firstSigmaWhite, method = "svd")
		NoneAll = rmvnorm(n2, mean=c(0,0), sigma = firstSigmaNone, method = "svd")
		BlackAll = rmvnorm(n3, mean=c(0,0), sigma = firstSigmaBlack, method = "svd")
  
		WhiteRelevant <- WhiteAll[1:n1, 1]* SampleSD[1]+ SampleMean[1]
		WhiteIrrelevant <- WhiteAll[1:n1, 2]* SampleSD[2]+ SampleMean[2]

		NoneRelevant <- NoneAll[1:n2, 1]* SampleSD[3]+ SampleMean[3]
		NoneIrrelevant <- NoneAll[1:n2, 2]* SampleSD[4]+ SampleMean[4]
	
		BlackRelevant <- BlackAll[1:n3, 1]* SampleSD[5]+ SampleMean[5]
		BlackIrrelevant <- BlackAll[1:n3, 2]* SampleSD[6]+ SampleMean[6]
	

		# Independent t-tests	
		# Black vs. white primes, relevant objects
		test1 <- t.test(WhiteRelevant, BlackRelevant)
		pvalue1 <- test1$p.value

		# Black vs. none primes, relevant objects
		test2 <- t.test(NoneRelevant, BlackRelevant)
		pvalue2 <- test2$p.value

		# White vs. none primes, relevant objects
		test3 <- t.test(NoneRelevant, WhiteRelevant)
		pvalue3 <- test3$p.value

		# Black vs. none primes, irelevant objects (predicted null)
		test4 <- t.test(NoneIrrelevant, BlackIrrelevant)
		pvalue4 <- test4$p.value
		
		# White vs. none primes, irelevant objects (predicted null)
		test5 <- t.test(NoneIrrelevant, WhiteIrrelevant)
		pvalue5 <- test5$p.value
  
		# Dependent t-tests
		#Black relevant vs. irrelevant
		test6 <- t.test(BlackRelevant, BlackIrrelevant, paired=TRUE)
		pvalue6 <- test6$p.value
	
		#White relevant vs. irrelevant
		test7 <- t.test(WhiteRelevant, WhiteIrrelevant, paired=TRUE)
		pvalue7 <- test7$p.value    			
													
		if (pvalue1<=0.05 && pvalue2<=0.05 && pvalue3<=0.05 && pvalue4>0.05 && pvalue5>0.05 && pvalue6<=0.05 && pvalue7<=0.05)	{
			numSuccess = numSuccess + 1
			}
			
		if (pvalue1<=0.05){NS1=NS1+1}
		if (pvalue2 <=0.05){NS2=NS2+1}
		if (pvalue3<=0.05){NS3=NS3+1}
		if (pvalue4>0.05){NS4=NS4+1}
		if (pvalue5>0.05){NS5=NS5+1}
		if (pvalue6<=0.05){NS6=NS6+1}
		if (pvalue7<=0.05){NS7=NS7+1}


	#	if(rep%%10000==0){cat("rep ", rep,"\n")}		

	}  #End current experiment

	cat(thisn,numSuccess/numRepeats, NS1/numRepeats, NS2/numRepeats, NS3/numRepeats, NS4/numRepeats,NS5/numRepeats,NS6/numRepeats,NS7/numRepeats, "\n", sep="\t")


}
